# Supplementary material for: Population structure and diversification of Gymnospermium kiangnanense, a plant species with extremely small populations endemic to eastern China
Source: PeerJ. 2024 Jun 24;12:e17554. doi: 10.7717/peerj.17554 (PMC11210486; doi:10.7717/peerj.17554)
Supplement: Supplemental Information 2 [file peerj-12-17554-s002.csv]

Table S2 Raw reads of the amplified fragment length from the eight populations and 143 individuals and of G. kiangnanense based on 21 loci in this study.
Population	ID	LOCUS 1		LOCUS 2		LOCUS 3		LOCUS 4		LOCUS 5		LOCUS 6		LOCUS 7		LOCUS 8		LOCUS 9		LOCUS 10		LOCUS 11		LOCUS 12		LOCUS 13		LOCUS 14		LOCUS 15		LOCUS 16		LOCUS 17		LOCUS 18		LOCUS 19		LOCUS 20		LOCUS 21
		1A	1B	2A	2B	3A	3B	4A	4B	5A	5B	6A	6B	7A	7B	8A	8B	9A	9B	10A	10B	11A	11B	12A	12B	13A	13B	14A	14B	15A	15B	16A	16B	17A	17B	18A	18B	19A	19B	20A	20B	21A	21B
ZJZ1	GK001	176	176	97	97	196	196	174	174	200	200	185	185	119	119	187	187	165	165	113	113	135	135	132	132	173	173	188	188	179	182	109	118	119	122	187	187	189	189	192	192	154	154
ZJZ1	GK002	176	176	97	97	196	196	174	174	200	200	176	176	119	119	187	187	165	165	113	113	135	135	132	132	173	173	188	191	179	182	109	118	119	122	184	187	189	189	192	192	154	154
ZJZ1	GK003	176	184	97	97	196	196	174	174	200	200	185	185	119	119	187	187	165	165	113	113	135	135	132	132	173	173	188	188	182	185	109	118	119	122	184	187	189	189	192	192	154	154
ZJZ1	GK004	176	184	97	97	196	196	174	174	200	200	185	185	119	119	187	187	165	165	113	113	135	135	132	132	173	173	188	188	179	182	109	115	119	122	187	187	189	192	192	192	154	154
ZJZ1	GK005	176	176	97	97	196	196	174	174	200	200	176	176	119	119	187	187	165	168	113	113	135	135	132	132	173	173	188	188	179	182	109	118	119	122	187	187	189	189	192	192	154	154
ZJZ1	GK006	176	176	97	97	196	196	174	174	200	200	176	176	119	119	187	187	165	168	113	113	135	135	132	132	164	164	188	188	182	185	109	118	119	122	187	187	189	189	192	192	154	154
ZJZ1	GK007	176	176	97	97	196	196	174	174	200	200	176	176	119	119	187	187	165	165	113	113	135	135	132	132	173	173	188	188	182	182	109	118	119	122	184	187	189	189	195	195	154	154
ZJZ1	GK008	176	176	97	97	196	196	174	174	200	200	185	185	119	119	187	187	165	165	113	113	135	135	132	132	173	173	188	191	179	182	109	118	119	122	184	187	189	189	195	195	154	154
ZJZ1	GK009	176	176	97	97	196	196	174	174	200	200	185	185	119	119	187	187	162	162	113	113	135	135	132	132	173	173	188	188	182	185	109	118	119	122	187	187	189	189	192	192	154	154
ZJZ1	GK010	176	176	100	100	196	196	174	174	197	200	182	185	119	119	190	190	162	162	113	113	135	135	132	132	173	173	188	188	179	179	109	118	119	122	187	187	189	192	195	195	154	154
ZJZ1	GK011	176	176	97	97	196	196	174	174	200	200	176	176	119	119	187	187	162	162	113	113	135	135	132	132	173	173	188	188	182	182	109	118	119	122	187	187	189	189	192	192	154	154
ZJZ1	GK012	176	176	97	97	196	196	174	174	200	200	176	176	119	119	187	187	165	168	113	113	135	135	132	132	173	173	188	188	179	182	109	118	119	122	187	187	189	189	192	192	154	154
ZJZ1	GK013	176	176	97	97	196	196	174	174	200	200	176	176	119	119	187	187	165	168	113	113	135	135	132	132	164	173	188	188	182	182	109	118	119	122	187	187	189	189	192	192	154	154
ZJZ1	GK014	176	176	97	97	196	196	174	174	200	200	176	176	119	119	187	187	165	168	113	113	135	135	132	132	173	173	188	188	182	182	109	118	119	122	187	187	189	189	192	192	154	154
ZJZ1	GK015	176	176	97	97	196	196	174	174	200	200	176	185	119	119	187	187	165	165	113	113	135	135	132	132	173	173	188	188	182	182	109	118	119	122	187	187	189	189	192	192	154	154
ZJZ1	GK016	176	176	97	97	196	196	174	174	197	197	176	176	119	119	187	187	165	165	113	113	135	135	132	132	173	173	188	188	182	182	109	118	119	122	187	187	189	189	192	192	154	154
ZJZ1	GK017	176	176	97	97	196	196	174	174	200	200	185	185	119	119	187	187	165	165	113	113	135	135	132	132	173	173	188	188	182	182	109	115	119	122	187	187	189	189	192	192	154	154
ZJZ1	GK018	176	176	97	97	196	196	174	174	200	200	176	185	119	119	187	187	165	165	113	113	135	135	132	132	173	173	188	188	182	182	109	118	131	131	187	187	189	189	192	192	154	154
ZJZ1	GK019	176	176	97	97	196	196	174	174	197	200	176	185	119	119	187	187	165	165	113	113	135	135	132	132	164	173	188	188	182	182	109	115	119	122	187	187	189	189	192	192	154	154
ZJZ1	GK020	176	176	97	97	196	196	174	174	200	200	176	185	119	119	187	187	165	165	113	113	135	135	132	132	173	173	188	188	182	182	109	115	119	122	187	187	189	189	192	192	154	154
ZJZ1	GK021	176	176	97	97	196	196	174	174	200	200	176	176	119	119	187	187	165	165	113	113	135	135	135	132	173	173	188	188	179	182	109	118	119	122	187	187	189	189	192	192	154	154
ZJZ2	GK022	176	176	97	97	196	196	174	174	200	200	185	185	128	131	187	187	165	165	113	113	135	135	132	132	173	173	188	188	182	185	109	115	119	122	184	187	189	189	192	192	154	154
ZJZ2	GK023	176	176	97	97	196	196	174	174	200	200	185	185	131	131	187	187	165	168	113	113	135	135	132	132	173	173	188	188	185	185	109	115	119	122	184	187	189	189	192	192	154	154
ZJZ2	GK024	176	176	97	97	196	196	174	174	200	200	185	185	119	131	187	187	165	165	113	113	135	135	132	132	173	173	188	188	182	182	109	115	119	122	187	187	189	189	192	192	154	154
ZJZ2	GK025	176	176	97	97	196	196	174	174	200	200	185	185	131	131	187	187	165	165	113	113	135	135	132	132	164	164	188	188	182	182	109	115	119	122	187	187	189	189	192	192	154	154
ZJZ2	GK026	176	176	97	97	196	196	174	174	200	200	185	185	119	119	187	187	165	165	113	113	135	135	132	132	173	173	188	188	182	185	109	115	119	122	184	187	189	189	192	192	154	154
ZJZ2	GK027	176	176	97	97	196	196	174	174	200	200	185	185	119	131	187	187	165	165	113	113	135	135	132	132	164	173	188	188	182	182	109	115	119	122	184	187	189	189	192	192	154	154
ZJZ2	GK028	176	176	97	97	196	196	174	174	200	200	185	188	119	131	187	187	165	165	113	113	135	135	132	132	173	173	188	191	182	182	109	115	119	122	187	187	189	192	192	192	154	154
ZJZ2	GK029	176	176	97	97	196	196	174	174	200	200	185	185	119	119	187	187	165	168	113	113	135	135	132	132	173	173	188	191	182	185	109	115	119	122	187	187	189	189	192	192	154	154
ZJZ2	GK030	176	176	97	97	196	196	174	174	200	200	185	185	119	131	187	187	165	165	113	113	135	135	132	132	173	173	188	188	185	185	109	115	119	122	187	187	189	189	192	192	154	154
ZJZ2	GK031	176	176	97	97	196	196	174	174	200	200	185	185	119	119	187	187	165	165	113	113	135	135	132	132	164	173	188	191	182	182	109	115	119	122	187	187	189	189	192	192	154	154
ZJZ2	GK032	176	176	97	97	196	196	174	174	200	200	185	185	131	131	187	187	165	168	113	113	135	135	132	132	173	173	188	188	182	185	109	118	119	122	187	187	189	189	192	192	154	154
ZJZ2	GK033	176	176	97	97	196	196	174	174	197	197	185	185	119	128	187	187	165	168	113	113	135	135	132	132	173	173	188	188	182	182	109	115	119	122	187	187	189	189	192	192	154	154
ZJZ2	GK034	176	176	97	97	196	196	174	174	200	200	185	185	119	128	187	187	162	165	113	113	135	135	132	132	173	173	188	188	182	182	109	115	119	122	187	187	189	189	192	192	154	154
ZJZ2	GK035	176	176	97	97	196	196	174	174	200	200	185	185	119	119	187	187	165	165	113	113	135	135	132	132	173	173	188	188	182	182	109	118	119	122	187	187	189	189	192	192	154	154
ZJZ2	GK036	176	176	97	97	196	196	174	174	200	200	185	185	119	131	187	187	165	168	113	113	135	135	132	132	173	173	188	188	185	185	109	115	119	122	187	187	189	189	192	192	154	154
ZJZ2	GK037	176	176	97	97	196	196	174	174	200	200	185	185	119	131	187	187	165	165	113	113	135	135	132	132	164	164	188	188	182	185	109	115	119	122	187	187	189	189	192	192	154	154
ZJZ2	GK038	176	176	97	97	196	196	174	174	200	200	185	185	119	119	187	187	165	165	113	113	135	135	132	132	173	173	188	188	182	182	109	115	119	122	187	187	189	189	192	192	154	154
ZJZ2	GK039	176	176	97	97	196	196	174	174	200	200	185	185	131	131	187	187	165	165	113	113	135	135	132	132	173	173	188	188	182	185	109	115	119	122	187	187	189	189	192	192	154	154
ZJZ2	GK040	176	176	97	97	196	196	174	174	200	200	185	185	119	131	187	187	165	165	113	113	135	135	132	132	173	173	188	188	179	182	109	115	119	122	187	187	189	192	192	192	154	154
ZJZ2	GK041	176	176	97	97	196	196	174	174	200	200	185	185	119	131	187	187	162	165	113	113	135	135	132	132	173	173	188	188	182	185	109	115	119	122	184	187	189	189	192	192	154	154
ZJZ2	GK042	176	184	97	97	196	196	174	174	200	200	185	185	119	119	187	187	165	165	113	113	135	135	132	132	173	173	188	188	182	185	109	115	119	122	187	187	189	189	192	192	154	154
ZJZ2	GK043	176	176	97	97	196	196	174	174	200	200	185	185	131	131	187	187	165	165	113	113	135	135	132	132	164	173	188	188	182	185	109	115	119	122	187	187	189	189	192	192	154	154
ZJH1	GK044	176	176	94	94	196	196	174	174	197	200	185	185	116	116	187	187	165	168	107	113	135	135	132	132	173	173	188	191	182	182	109	115	119	122	184	187	189	189	192	192	154	154
ZJH1	GK045	176	176	94	97	196	196	174	174	200	200	185	185	116	116	187	187	168	168	113	113	135	135	132	132	173	173	188	188	182	182	109	115	119	122	184	187	189	189	192	192	154	154
ZJH1	GK046	176	176	97	97	196	196	174	174	200	200	185	185	116	116	187	187	168	168	107	113	135	135	132	132	173	173	188	188	182	182	109	115	119	122	184	187	189	189	192	192	154	154
ZJH1	GK047	176	176	94	94	196	196	174	174	200	200	185	185	116	116	187	187	165	168	107	113	135	135	132	132	164	164	188	188	182	182	109	115	119	122	184	187	189	189	192	192	154	154
ZJH1	GK048	176	176	94	94	196	196	174	174	197	200	185	185	116	116	187	187	165	168	113	113	135	135	132	132	164	164	188	191	182	182	109	115	119	122	184	187	189	189	192	192	154	154
ZJH1	GK049	176	176	94	94	196	196	174	174	197	200	185	185	116	116	181	187	165	168	113	113	135	135	132	132	164	173	188	191	179	182	109	115	119	122	184	187	189	192	192	192	148	154
ZJH1	GK050	176	176	97	97	196	196	174	174	200	200	185	185	116	116	187	187	168	168	107	113	135	135	132	132	173	173	188	188	182	182	109	115	119	122	184	187	189	189	192	192	154	154
ZJH1	GK051	176	176	94	94	196	196	174	174	200	200	185	185	116	116	187	187	165	168	113	113	135	135	132	132	164	164	188	188	182	182	109	115	119	122	184	187	189	189	192	192	154	154
ZJH1	GK052	176	176	97	97	196	196	174	174	200	200	185	185	116	116	187	187	165	168	107	107	135	135	132	132	173	173	188	191	182	182	109	115	119	122	184	187	189	189	192	192	154	154
ZJH1	GK053	176	176	94	94	196	196	174	174	200	200	185	185	116	116	187	187	165	168	113	113	135	135	132	132	164	164	188	191	182	182	109	115	119	122	184	187	189	189	192	192	154	154
ZJH1	GK054	176	176	94	94	196	196	174	174	197	200	185	185	116	116	181	187	165	168	113	113	135	135	132	132	164	173	188	191	182	182	109	115	119	122	184	187	189	189	192	192	154	154
ZJH2	GK055	176	176	94	94	196	196	174	174	200	200	185	185	116	116	187	187	165	168	113	113	135	135	132	135	173	173	188	188	182	185	109	115	119	122	187	187	189	189	192	192	154	154
ZJH2	GK056	176	176	94	94	196	196	174	174	200	200	185	185	116	125	187	187	165	168	107	113	135	135	132	132	173	173	188	188	179	182	109	115	119	122	187	187	189	189	192	192	154	154
ZJH2	GK057	176	176	94	94	196	196	174	174	200	200	185	185	116	125	187	187	165	168	107	113	135	135	132	132	173	173	188	188	182	185	109	115	119	122	187	187	189	189	192	192	154	154
ZJH2	GK058	176	176	94	94	196	196	174	174	200	200	185	185	116	116	187	187	165	168	107	107	135	135	132	132	173	173	188	188	182	182	109	115	119	122	187	187	189	189	192	192	154	154
ZJH2	GK059	176	176	94	94	196	196	174	174	200	200	182	182	116	116	187	187	165	168	107	113	135	135	132	132	173	173	188	188	179	182	109	115	119	122	187	187	189	189	192	192	154	154
ZJH2	GK060	176	176	94	94	196	196	174	174	200	200	176	185	125	125	187	187	165	168	107	107	135	135	132	132	173	173	188	188	179	182	109	115	119	122	187	187	189	189	192	192	154	154
ZJH2	GK061	176	176	97	97	196	196	174	174	200	200	185	185	116	125	187	187	165	168	107	107	135	135	132	132	173	173	188	188	182	182	109	115	119	122	187	187	189	189	192	192	154	154
ZJH2	GK062	176	176	94	94	196	196	174	174	200	200	185	185	116	116	187	187	165	168	113	113	135	135	132	132	173	173	188	188	182	182	109	115	119	122	184	187	189	189	192	192	154	154
ZJH2	GK063	176	176	94	94	196	196	174	174	200	200	185	185	116	125	187	187	165	165	107	113	135	135	132	132	173	173	188	188	182	182	109	115	119	122	187	187	189	189	192	192	154	154
ZJH2	GK064	176	176	94	97	196	196	174	174	200	200	185	185	116	116	187	187	165	165	107	107	135	135	132	132	173	173	188	188	182	182	109	115	119	122	187	187	189	189	192	192	154	154
ZJH2	GK065	176	176	94	97	196	196	174	174	200	200	185	185	116	125	187	187	162	162	113	113	135	135	132	132	173	173	188	188	179	182	109	115	119	122	187	187	189	189	192	192	154	154
ZJH2	GK066	176	176	94	94	196	196	174	174	200	200	185	185	116	116	187	187	165	168	113	113	135	135	132	135	173	173	188	188	182	185	109	115	119	122	187	187	189	189	192	192	154	154
ZJH2	GK067	176	176	94	97	196	196	174	174	200	200	185	185	116	125	187	187	165	168	113	113	135	135	132	132	173	173	188	188	185	185	109	115	119	122	187	187	189	189	192	192	154	154
ZJH2	GK068	176	176	97	97	196	196	174	174	200	200	176	185	116	125	187	187	165	168	107	107	135	135	132	132	173	173	188	188	182	182	109	115	119	122	187	187	189	189	192	192	154	154
ZJH2	GK069	176	176	94	97	196	196	174	174	200	200	185	185	116	125	187	187	165	165	107	107	135	135	132	132	173	173	188	188	182	182	109	115	119	122	187	187	189	189	192	192	154	154
ZJH2	GK070	176	176	94	94	196	196	174	174	200	200	185	185	116	125	187	187	165	168	107	113	135	135	132	132	173	173	188	188	182	185	109	115	119	122	187	187	189	189	192	192	154	154
ZJH2	GK071	176	176	97	97	196	196	174	174	200	200	185	185	116	125	187	187	165	165	107	113	135	135	132	132	173	173	188	188	179	182	109	115	119	122	187	187	189	189	192	192	154	154
ZJH2	GK072	176	176	94	94	196	196	174	174	200	200	176	185	116	125	187	187	165	165	113	113	135	135	132	132	173	173	188	188	182	182	109	115	119	122	187	187	189	189	192	192	154	154
ZJH2	GK073	176	176	97	97	196	196	174	174	200	200	185	185	116	125	187	187	165	165	107	113	135	135	132	132	173	173	188	188	182	185	109	115	119	122	187	187	189	189	192	192	154	154
ZJH2	GK074	176	176	94	94	196	196	174	174	200	200	176	185	116	125	187	187	168	168	107	113	135	135	132	132	173	173	188	188	182	185	109	115	119	122	187	187	189	189	192	192	154	154
ZJH2	GK075	176	176	94	97	196	196	174	174	200	200	176	185	116	125	187	187	165	168	107	107	135	135	132	132	173	173	188	188	182	182	109	115	119	122	187	187	189	189	192	192	154	154
ZJH2	GK076	176	176	94	94	196	196	174	174	200	200	185	185	125	125	187	187	165	168	107	107	135	135	132	132	173	173	188	188	182	182	109	115	119	122	187	187	189	189	192	192	154	154
ZJH2	GK077	176	176	94	94	196	196	174	174	200	200	185	185	116	125	187	187	165	165	113	113	135	135	132	132	173	173	188	188	179	182	109	115	119	122	187	187	189	189	192	192	154	154
ZJH2	GK078	176	176	94	94	196	196	174	174	200	200	185	185	125	125	187	187	165	168	107	107	135	135	132	132	173	173	188	188	182	182	109	115	119	122	187	187	189	189	192	192	154	154
ZJH3	GK079	176	176	94	94	196	196	174	177	200	200	179	185	116	125	187	187	165	168	113	113	135	135	132	132	173	173	188	188	182	182	109	115	119	122	187	187	189	189	192	192	154	154
ZJH3	GK080	176	176	94	94	196	196	174	174	200	200	185	185	116	116	187	187	165	168	113	113	135	135	132	132	173	173	188	188	182	182	109	115	119	122	187	187	189	189	192	192	154	154
ZJH3	GK081	176	176	97	97	196	196	174	174	200	200	185	185	116	116	187	187	165	168	113	113	135	135	132	132	173	173	188	188	182	182	109	115	119	122	187	187	189	189	192	192	154	154
ZJH3	GK082	176	176	94	97	196	196	174	174	200	200	185	185	116	116	187	187	165	168	113	113	135	135	132	132	173	173	188	188	182	182	109	115	119	122	183	187	189	189	192	192	154	154
ZJH3	GK083	176	176	97	97	196	196	174	174	200	200	179	185	116	116	187	187	165	165	113	113	135	135	132	132	173	173	188	188	182	182	109	115	119	122	183	187	189	189	192	192	154	154
ZJH3	GK084	176	176	97	97	196	196	174	174	200	200	185	185	116	116	187	187	165	165	113	113	135	135	132	132	173	173	188	188	182	182	109	115	119	122	183	187	189	189	192	192	154	154
ZJH3	GK085	176	176	94	97	196	196	174	174	200	200	185	185	116	116	187	187	165	165	113	113	135	135	132	132	173	173	188	188	182	182	109	115	119	122	183	187	189	189	192	192	154	154
ZJH3	GK086	176	176	94	97	196	202	174	174	200	200	185	185	116	116	187	187	165	168	113	113	135	135	132	132	173	173	188	188	182	182	109	115	119	122	183	187	189	189	192	192	154	154
ZJH3	GK087	176	176	94	97	196	202	174	174	200	200	176	185	116	116	187	187	165	168	113	113	135	135	132	132	173	173	188	188	179	182	109	115	119	131	183	187	189	189	192	192	154	154
ZJH3	GK088	176	176	94	94	196	196	174	174	200	200	176	185	116	116	187	187	165	168	113	113	135	135	132	132	173	173	188	188	182	182	109	115	119	122	187	187	189	189	192	192	154	154
ZJH3	GK089	176	176	97	97	196	196	174	174	200	200	185	185	116	116	187	187	168	168	113	113	135	135	132	132	173	173	188	188	182	182	109	115	119	122	187	187	189	192	192	192	154	154
ZJH3	GK090	176	176	94	94	196	196	174	174	200	200	185	185	116	116	187	187	165	165	113	113	135	135	132	132	173	173	188	188	179	182	109	115	119	122	187	187	189	189	192	192	154	154
ZJH3	GK091	176	176	97	97	196	196	174	174	200	200	185	185	116	116	187	187	165	168	113	113	135	135	132	132	173	173	188	188	182	182	109	115	119	122	187	187	189	189	192	192	154	154
ZJH3	GK092	176	176	94	94	196	196	174	174	200	200	185	185	116	116	187	187	165	168	113	113	135	135	132	132	173	173	188	188	182	182	109	115	119	122	187	187	189	189	192	192	154	154
ZJH3	GK093	176	176	97	97	196	196	174	174	200	200	185	185	116	116	187	187	165	165	113	113	135	135	132	132	173	173	188	188	179	182	109	115	119	122	187	187	189	189	192	192	154	154
ZJH3	GK094	176	176	97	97	196	196	174	174	200	200	185	185	116	116	190	190	168	168	113	113	135	135	132	132	173	173	188	188	182	182	109	115	119	122	187	187	189	189	192	192	154	154
ZJH3	GK095	176	176	97	97	196	196	174	174	200	200	185	185	116	116	190	190	165	168	113	113	135	135	132	132	173	173	188	188	182	182	109	115	119	122	187	187	189	189	192	192	154	154
ZJH3	GK096	176	176	94	94	196	196	174	174	200	200	185	185	116	116	187	187	168	168	113	113	135	135	132	132	173	173	188	188	182	182	109	115	119	122	187	187	189	189	192	192	154	154
ZJH3	GK097	176	176	97	97	196	196	174	174	200	200	185	185	116	116	187	187	165	168	113	113	135	135	132	132	173	173	188	188	182	182	109	115	119	122	187	187	189	189	192	192	154	154
ZJH3	GK098	176	176	97	97	196	196	174	174	200	200	185	185	116	116	187	187	165	165	113	113	135	135	132	132	173	173	188	188	182	182	109	115	119	122	187	187	189	189	192	192	154	154
ZJH4	GK099	176	176	97	97	196	196	174	174	200	200	185	185	116	125	187	187	168	168	113	113	135	135	132	132	173	173	188	188	182	182	109	115	119	122	187	187	189	189	192	192	154	154
ZJH4	GK100	176	176	97	97	196	196	174	174	200	200	179	185	116	122	187	187	168	168	113	113	135	135	132	132	173	173	188	188	182	182	109	115	119	122	187	187	189	189	192	192	154	154
ZJH4	GK101	176	176	97	97	196	196	174	174	200	200	185	185	116	125	187	187	168	168	113	113	135	135	132	132	173	173	188	188	182	182	109	115	119	122	187	187	189	189	192	192	154	154
ZJH4	GK102	176	176	97	97	196	196	174	174	200	200	179	185	122	125	187	187	168	168	113	113	135	135	132	132	173	173	188	188	182	182	109	115	119	122	187	187	189	189	192	192	154	154
ZJH4	GK103	176	176	97	97	196	196	174	174	200	200	179	185	116	122	187	187	168	168	113	113	135	135	132	132	173	173	188	188	182	182	109	115	119	122	187	187	189	189	192	192	154	154
ZJH4	GK104	176	176	97	97	196	196	174	174	200	200	185	185	122	122	187	187	168	168	113	113	135	135	132	132	173	173	188	188	182	182	109	115	119	122	187	187	189	189	192	192	154	154
ZJH4	GK105	176	176	97	97	196	196	174	174	200	200	185	185	122	122	187	187	168	168	113	113	135	135	132	132	173	173	188	188	182	182	109	115	119	122	187	187	189	189	192	192	154	154
ZJH4	GK106	176	176	97	97	196	196	174	174	200	200	179	185	116	125	187	187	168	168	113	113	135	135	132	132	173	173	188	188	182	182	109	115	119	122	187	187	189	189	192	192	154	154
ZJH4	GK107	176	176	97	97	196	196	174	174	200	200	179	185	116	122	187	187	168	168	113	113	135	135	132	132	173	173	188	188	179	182	109	115	119	122	187	187	189	189	192	192	154	154
ZJH4	GK108	176	176	97	97	196	196	174	174	200	200	179	185	116	125	187	187	168	168	113	113	135	135	132	132	173	173	188	188	182	182	109	115	119	122	187	187	189	189	192	192	154	154
ZJH4	GK109	176	176	97	97	196	196	174	174	200	200	179	185	125	125	187	187	162	162	113	113	135	135	132	132	173	173	188	188	182	182	109	115	119	122	187	187	189	189	192	192	154	154
ZJH4	GK110	164	176	97	97	196	196	174	174	200	200	185	185	116	125	187	187	168	168	113	113	135	135	132	132	173	173	188	188	179	182	109	115	119	122	187	187	189	189	192	192	154	154
ZJH4	GK111	176	176	97	97	196	196	174	174	200	200	185	185	116	125	187	187	162	168	113	113	135	135	132	132	173	173	188	188	179	182	109	115	119	122	187	187	189	189	192	192	154	154
ZJH4	GK112	176	176	97	97	196	196	174	174	200	200	179	185	122	122	187	187	168	168	113	113	135	135	132	132	173	173	188	188	182	182	109	115	119	122	187	187	189	189	192	192	154	154
ZJH4	GK113	176	176	97	97	196	196	174	174	200	200	179	179	116	122	187	187	162	168	113	113	135	135	132	132	173	173	188	188	179	182	109	115	119	122	187	187	189	189	192	192	154	154
ZJH4	GK114	176	176	97	97	196	196	174	174	200	200	185	185	122	125	187	187	168	168	113	113	135	135	132	132	173	173	188	188	182	182	109	115	119	122	187	187	189	189	192	192	154	154
ZJH4	GK115	176	176	97	97	196	196	174	174	200	200	179	185	119	125	181	187	162	168	113	113	135	135	132	132	173	173	188	191	179	182	109	115	119	122	184	187	189	189	192	192	154	154
ZJH4	GK116	176	176	97	97	196	196	174	174	200	200	185	185	119	125	187	187	168	168	113	113	135	135	132	132	173	173	188	191	179	182	109	115	119	122	184	187	189	189	192	192	154	154
ZJH4	GK117	176	176	97	97	196	196	174	174	200	200	185	185	122	125	181	187	162	168	113	113	135	135	132	132	173	173	188	191	179	182	109	115	119	122	184	187	189	189	192	192	154	154
ZJH4	GK118	176	176	97	97	196	196	174	174	200	200	185	185	119	125	181	187	162	168	113	113	135	135	132	135	173	173	188	191	179	182	109	115	119	122	184	187	189	189	192	192	154	154
AH1	GK119	176	176	97	97	196	196	174	174	200	200	185	188	125	125	187	187	165	165	110	110	135	135	132	132	167	173	188	191	182	185	109	115	119	119	184	187	189	189	192	192	157	157
AH1	GK120	176	176	97	97	196	196	174	174	200	200	185	188	125	125	187	187	165	168	110	110	135	135	132	132	167	173	188	191	182	185	109	115	119	119	184	187	192	192	192	192	154	157
AH1	GK121	176	176	97	97	196	196	174	174	200	200	188	188	125	125	187	187	165	165	110	110	135	138	132	132	167	167	188	191	182	185	109	118	119	119	184	187	189	189	192	192	157	157
AH1	GK122	176	176	97	97	196	196	174	174	200	200	188	188	125	125	187	187	165	165	110	110	135	135	132	132	167	167	188	191	185	185	109	118	119	119	184	187	189	192	192	192	154	157
AH1	GK123	176	176	97	97	196	196	174	174	197	200	188	188	122	125	187	187	165	165	110	110	135	135	132	132	167	173	188	188	185	185	109	118	119	119	184	187	189	192	192	195	154	157
AH1	GK124	176	176	97	97	196	196	174	174	200	200	185	188	125	125	187	187	165	165	110	110	135	135	132	132	167	167	188	188	185	185	109	115	119	119	184	187	189	189	192	192	157	157
AH1	GK125	176	176	97	97	196	196	174	174	200	200	188	188	122	125	187	187	165	165	110	110	135	135	132	132	167	173	188	191	185	185	109	118	119	119	184	187	189	192	192	192	154	157
AH1	GK126	176	176	97	97	196	196	174	174	200	200	188	188	122	125	187	187	165	165	110	110	135	135	132	132	167	173	188	191	185	185	109	118	119	119	184	187	189	192	192	192	154	157
AH1	GK127	176	176	97	97	196	196	174	174	200	200	188	188	122	122	187	187	162	162	110	110	135	135	132	132	173	173	188	191	185	185	109	115	119	119	184	187	189	192	195	195	154	157
AH1	GK128	176	176	97	97	196	196	174	174	197	200	185	185	122	125	187	187	165	165	110	110	135	135	132	132	167	173	188	191	182	185	109	115	119	119	184	187	189	192	195	195	154	157
AH2	GK129	176	184	97	97	196	196	174	174	200	200	188	188	122	125	187	187	165	168	110	110	135	135	132	132	173	173	188	188	182	185	109	115	119	122	187	187	189	189	192	192	154	157
AH2	GK130	176	176	97	97	196	196	174	174	200	200	188	188	125	128	187	187	165	168	110	110	135	135	132	132	173	173	188	188	185	185	109	115	119	122	187	187	189	189	192	192	154	157
AH2	GK131	176	176	97	97	196	196	174	174	200	200	188	188	122	125	187	187	165	165	110	110	135	135	132	132	164	173	188	188	182	185	109	115	119	122	187	187	189	189	192	192	157	157
AH2	GK132	176	176	97	97	196	196	174	174	200	200	188	188	125	125	187	187	165	165	110	110	135	135	132	132	173	179	188	188	182	185	109	118	119	122	184	187	189	189	192	192	157	157
AH2	GK133	176	184	97	97	196	196	174	174	200	200	188	188	122	125	187	187	165	165	110	110	135	135	132	132	173	179	188	188	185	185	109	118	119	122	187	187	189	189	192	192	157	157
AH2	GK134	176	176	97	97	196	196	174	174	200	200	188	188	122	125	187	187	165	165	110	110	135	135	132	132	173	179	188	188	185	185	109	118	119	122	187	187	189	189	192	192	157	157
AH2	GK135	176	176	97	97	196	196	174	174	200	200	188	188	122	122	187	187	165	165	110	110	135	135	132	132	164	173	188	188	182	185	109	118	119	122	187	187	189	192	192	192	157	157
AH2	GK136	176	176	97	97	196	196	174	174	200	200	188	188	122	125	187	187	165	165	110	110	135	135	132	132	173	179	188	188	182	185	109	109	119	122	187	187	189	189	192	192	157	157
AH2	GK137	184	184	97	97	196	196	174	174	200	200	188	188	122	125	187	187	165	165	110	110	135	135	132	132	167	167	188	188	185	185	109	118	119	122	187	187	189	189	192	192	157	157
AH2	GK138	176	176	97	97	196	196	174	174	200	200	188	188	122	125	187	187	165	165	110	110	135	135	132	132	164	173	188	188	182	185	109	118	119	122	187	187	189	189	192	192	157	157
AH2	GK139	176	176	97	97	196	196	174	174	200	200	188	188	122	125	187	187	165	165	110	110	135	135	132	132	164	173	188	188	182	185	109	118	119	122	187	187	189	189	192	192	157	157
AH2	GK140	176	184	97	97	196	196	174	174	200	200	188	188	122	125	187	187	165	165	110	110	135	135	132	132	164	173	188	188	185	185	109	115	119	122	187	187	189	189	192	192	157	157
AH2	GK141	176	176	97	97	196	196	174	174	200	200	188	188	122	125	187	187	165	165	110	110	135	135	132	132	173	179	188	188	185	185	109	118	119	122	187	187	189	189	192	192	157	157
AH2	GK142	176	176	97	97	196	196	174	174	200	200	188	188	125	128	187	187	165	165	110	110	135	135	132	132	173	179	188	191	185	185	109	109	119	122	187	187	189	192	192	192	157	157
AH2	GK143	176	184	97	97	196	196	174	174	200	200	188	188	122	122	187	187	162	162	110	110	135	135	132	132	173	179	188	191	185	185	109	109	119	122	187	187	189	189	192	192	154	157
